# Supplementary material for: Unveiling the Resistome Landscape in Peri-Implant Health and Disease
Source: J Clin Med. 2025 Jan 31;14(3):931. doi: 10.3390/jcm14030931 (PMC11818638; doi:10.3390/jcm14030931)
Supplement: Supplementary file 1 [file jcm-14-00931-s001.zip]

Archive with 1 entries (1 files):
- jcm-3429354-supplementary.pdf
